# Supplementary material for: Time-restricted feeding suppresses excess sucrose-induced plasma and liver lipid accumulation in rats
Source: PLoS One. 2018 Aug 15;13(8):e0201261. doi: 10.1371/journal.pone.0201261 (PMC6093648; doi:10.1371/journal.pone.0201261)
Supplement: S1 Table — (XLSX) [file pone.0201261.s001.xlsx]

## Sheet: S1 Table
S1 Table. Primer sequences for quantitative real-time PCR
Gene	Accession number	Forward primer (5' to 3')			Reverse primer (5' to 3')
APOE	NM_138828	TGAACCGCTTCTGGGATTAC			TGTGTGACTTGGGAGCTCTG
BMAL1	NM_024362	ATGAAGGAGTGGAGGCCAAG			GAAAGGAATCCGACACCAAG
CLOCK	NM_021856	AGTTAGGGCTGAAAGACGGC			TTCCAGTGCTTCCTTGAGAC
ChREBP	NM_133552	CGCCCACATCTTCAAACTTC			GAGCCTGGAGACGTGTATTC
CRY1	NM_198650	CACTATGCTCACGGAGACAG			CCCATGGAGCTTCTTCCTTG
DBP	NM_012543	CTCTAGGGACACACCCAGTCCT			AGGCTTCAATTCCTCCTCTGAGA
DEC1	NM_053328	GAAACCATTGGACTCAGCTC			TTTCCCAGGGCCTTCTGATC
LXRα	NM_031627	TCCGAGATCTGGGATGTCCA			TGCCATGCAAGGGTCTCTTT
PER1	NM_001034125	CTTCGGGAGCTCAAACTTCG			TATTCCTGGTTAGCCTGCAC
PER2	NM_031678	AGGTTCAGGGAAGTGAGCAG			GCATTTCTTAGTCCTCGATC
PPARα	NM_013196	TTCGGCTAAAGCTGGCGTAC			ACTGGCATTTGTTCCGGTTC
REV-ERBα	NM_001113422	CCTTTGAGGTGCTGATGGTG			ACATGACTGTCTGGTCCTTC
SREBP1	NM_001276707	GGAGCCATGGATTGCACATT			AGGAAGGCTTCCAGAGAGGA
SREBP2	NM_001033694	ACGGTGTGATTGTCTTGAGC			TTTGGCGAGGTCTAGGTCTG
