# Supplementary material for: Time-restricted feeding suppresses excess sucrose-induced plasma and liver lipid accumulation in rats
Source: PLoS One. 2018 Aug 15;13(8):e0201261. doi: 10.1371/journal.pone.0201261 (PMC6093648; doi:10.1371/journal.pone.0201261)
Supplement: S3 Table — (XLSX) [file pone.0201261.s003.xlsx]

## Sheet: S3 Table
S3 Table. Statistical results of plasma parameters in Fig 4
		Two-way repeated measures ANOVA
		Day-effect	Diet or timing-effect	Interaction
Plasma triglyceride	CDA vs. CDR	0.05	NS	0.05
	CDA vs. HSDA	0.05	0.05	0.05
	HSDA vs. HSDR	0.05	0.05	0.05
	CDR vs. HSDR	0.05	0.05	0.05
Plasma cholesterol	CDA vs. CDR	0.05	0.05	0.05
	CDA vs. HSDA	0.05	0.05	0.05
	HSDA vs. HSDR	0.05	NS	NS
	CDR vs. HSDR	0.05	0.05	0.05
Plasma glucose	CDA vs. CDR	0.05	NS	NS
	CDA vs. HSDA	0.05	NS	NS
	HSDA vs. HSDR	0.05	0.05	NS
	CDR vs. HSDR	0.05	0.05	NS
