# Supplementary material for: Time-restricted feeding suppresses excess sucrose-induced plasma and liver lipid accumulation in rats
Source: PLoS One. 2018 Aug 15;13(8):e0201261. doi: 10.1371/journal.pone.0201261 (PMC6093648; doi:10.1371/journal.pone.0201261)
Supplement: S4 Table — (XLSX) [file pone.0201261.s004.xlsx]

## Sheet: S4 Table
S4 Table. Statistical results of blood parameters in Fig 5
		Two-way ANOVA
	ZT	Diet-effect	Timing-effect	Interaction
Serum insulin	2	NS	NS	NS
	8	NS	0.05	0.05
	14	NS	NS	NS
	18	0.05	NS	NS
	22	0.05	NS	NS
Serum corticosterone	2	NS	NS	NS
	8	NS	NS	NS
	14	NS	NS	NS
	18	NS	NS	NS
	22	NS	NS	NS
Serum NEFA	2	NS	NS	NS
	8	NS	NS	NS
	14	NS	NS	0.05
	18	0.05	0.05	0.05
	22	0.05	NS	NS
Serum bile acid	2	0.05	NS	NS
	8	0.05	NS	NS
	14	NS	NS	NS
	18	NS	NS	NS
	22	NS	NS	NS
