# Supplementary material for: Time-restricted feeding suppresses excess sucrose-induced plasma and liver lipid accumulation in rats
Source: PLoS One. 2018 Aug 15;13(8):e0201261. doi: 10.1371/journal.pone.0201261 (PMC6093648; doi:10.1371/journal.pone.0201261)
Supplement: S5 Table — (XLSX) [file pone.0201261.s005.xlsx]

## Sheet: S5 Table
S5 Table. Statistical results of liver clock gene expression in Fig 7
		Two-way ANOVA
Genes	ZT	Diet-effect	Timing-effect	Interaction
CLOCK	2	NS	NS	NS
	8	NS	NS	0.05
	14	NS	NS	NS
	18	NS	NS	NS
	22	NS	NS	NS
BMAL1	2	NS	NS	NS
	8	NS	NS	NS
	14	NS	0.05	NS
	18	NS	0.05	NS
	22	NS	NS	NS
PER1	2	NS	NS	NS
	8	NS	NS	NS
	14	0.05	NS	NS
	18	NS	NS	NS
	22	NS	NS	NS
PER2	2	NS	0.05	NS
	8	NS	NS	NS
	14	NS	NS	NS
	18	0.05	0.05	NS
	22	NS	NS	NS
CRY1	2	NS	NS	NS
	8	0.05	NS	NS
	14	0.05	NS	NS
	18	NS	0.05	NS
	22	NS	NS	NS
REV-ERBα	2	NS	NS	NS
	8	NS	NS	NS
	14	NS	NS	NS
	18	NS	NS	NS
	22	0.05	NS	NS
DEC1	2	0.05	NS	NS
	8	NS	NS	NS
	14	0.05	0.05	0.05
	18	NS	NS	NS
	22	NS	NS	NS
DBP	2	0.05	0.05	NS
	8	NS	NS	NS
	14	NS	NS	NS
	18	NS	0.05	NS
	22	NS	NS	NS
