# Supplementary material for: Time-restricted feeding suppresses excess sucrose-induced plasma and liver lipid accumulation in rats
Source: PLoS One. 2018 Aug 15;13(8):e0201261. doi: 10.1371/journal.pone.0201261 (PMC6093648; doi:10.1371/journal.pone.0201261)
Supplement: S6 Table — (XLSX) [file pone.0201261.s006.xlsx]

## Sheet: S6 Table
S6 Table. Statistical results of liver transcription factors gene expression in Fig 8
		Two-way ANOVA
Genes	ZT	Die-effect	Timing-ffect	Interaction
SREBP1	2	NS	NS	NS
	8	NS	NS	NS
	14	NS	NS	NS
	18	NS	NS	NS
	22	NS	NS	NS
SREBP2	2	NS	NS	NS
	8	0.05	NS	NS
	14	NS	0.05	NS
	18	NS	NS	NS
	22	NS	NS	NS
ChREBP	2	0.05	NS	NS
	8	NS	NS	NS
	14	NS	NS	NS
	18	NS	NS	NS
	22	NS	0.05	NS
LXRα	2	NS	NS	NS
	8	0.05	NS	NS
	14	NS	NS	NS
	18	NS	NS	NS
	22	NS	0.05	NS
PPARα	2	0.05	NS	NS
	8	NS	NS	NS
	14	NS	NS	NS
	18	NS	NS	NS
	22	NS	NS	NS
